# Supplementary material for: Age-dependent pathogenic characteristics of SARS-CoV-2 infection in ferrets
Source: Nat Commun. 2022 Jan 10;13:21. doi: 10.1038/s41467-021-27717-3 (PMC8748994; doi:10.1038/s41467-021-27717-3)
Supplement: Supplementary file 3 — Source Data [file 41467_2021_27717_MOESM3_ESM.xlsx]

## Sheet: Figure2
	Fig. 2a temperature
	DPI	G1									G2									G3									Mock
	0	0	0	0	0	0	0	0	0	0	0	0	0	0	0	0	0	0	0	0	0	0	0	0	0	0	0	0	0	0	0	0	0	0	0	0	0
	2	0	-0.4	0.3	0	-0.5	-0.1	0.2	0.7	1	1.7	1.3	1.2	0.4	0.7	0.6	0.5	0.4	1.3	0.4	1	0.5	1.4	1.2	0.2	0.4	0.4	1.5	-0.2	0	0	-0.2	0	0.2	0.3	0.2	-0.1
	4		0.1	0.4	0.2	0.8	0.1	0.3						0.4	0.9	1.5	0.8	1.1	1.4	1.2	1.4	1.5			0.8	1.4	1.3		-0.1	0.2	-0.1	-0.4	-0.3	0.1
	6			-0.2	0.4	0.2								0.6	0.4		0.5			1.3						0.8	0.6		0.1	0.3	-0.3
	8			-0.1	0.2	-0.1								0.4	0		0.3			0.9						1.1	0.4		0.2	0.2	-0.3
	10			0	-0.5	-0.1								0.1	0		0.4			0.7						0.8	0.5		0	-0.2	-0.1
	Fig. 2b body weight
	DPI	G1									G2									G3									Mock
	0	100	100	100	100	100	100	100	100	100	100	100	100	100	100	100	100	100	100	100	100	100	100	100	100	100	100	100	100	100	100	100	100	100	100	100	100
	2	97.4	94.5	96.9	97.9	98.2	99.5	99.4	97.6	97	95.5	96.1	98.5	96.4	98	90.5	98.2	93.7	93.5	96.52	96.44	95.88	97.15	96.64	96.54	97.54	98.91	96.37	100.2	100.5	99.5	99.5	101	99.8	100.5	100.6	101
	4		95.4	95.7	96.3	96	98.5	97.4						95	96.2	86.2	93.1	89.5	91.1	92.24	93.98	93.05			93.65	94.46	95.39		101.3	100.2	99.3	100.2	101.6	100.3
	6			94.1	95.3	95.4								90.4	90.3		91			89.69						92.47	89.56		101.8	101	100.1
	8			94.9	97.8	96.2								92.9	93.5		94.6			90.15						93.18	90.16		102.5	100.6	101.5
	10			96.6	98.4	96.5								93.6	95.8		96.3			91.1						93.09	90.84		102.3	101.5	102.7
	Fig. 2c viral shedding
	DPI	G1									G2									G3									Mock
	0	0.8	0.8	0.8	0.8	0.8	0.8	0.8	0.8	0.8	0.8	0.8	0.8	0.8	0.8	0.8	0.8	0.8	0.8	0.8	0.8	0.8	0.8	0.8	0.8	0.8	0.8	0.8	0.8	0.8	0.8	0.8	0.8	0.8	0.8	0.8	0.8
	2	2.8	2.1	2.8	2.1	2.5	2.8	3.1	2.5	2.8	4.1	3.8	4.1	3.7	3.8	3.8	3.5	4.5	3.8	5.8	4.8	4.8	5.8	4.8	4.5	4.8	4.5	4.5	0.8	0.8	0.8	0.8	0.8	0.8	0.8	0.8	0.8
	4	2.1	1.8		3.5	3.1	2.8	3.1				3.5	3.1		2.5		3.5	2.8	2.8	4.1		4.5	4.8	3.8		3.5		4.1	0.8	0.8	0.8	0.8	0.8	0.8
	6	1.5	1.5					1.8				2.1	2.5					2.8		3.8				3.5				3.5	0.8	0.8	0.8
	8	0.8	0.8					0.8				0.8	1.5					1.8		2.1				2.1				1.8	0.8	0.8	0.8
	10	0.8	0.8					0.8				0.8	0.8					0.8		0.8				0.8				0.8	0.8	0.8	0.8
	Fig. 2d viral titer(Turbinate)
	DPI	G1			G2			G3			Mock
	3	2.1	2.8	2.8	3.8	4.8	4.8	5.1	5.1	5.5	0.8	0.8	0.8
	5	2.1	2.1	2.1	3.8	2.8	2.8	4.5	3.8	3.8	0.8	0.8	0.8
	Fig. 2e viral titer(Lung)
	DPI	G1			G2			G3			Mock
	3	1.8	1.8	1.8	2.13	1.8	2.1	2.5	2.1	3.1	0.8	0.8	0.8
	5	1.1	1.1	0.8	1.8	1.5	1.5	1.8	1.8	1.5	0.8	0.8	0.8
	Fig. 2f viral shedding
	DPI	G1									G2									G3									Mock
	0	0.3	0.3	0.3	0.3	0.3	0.3	0.3	0.3	0.3	0.3	0.3	0.3	0.3	0.3	0.3	0.3	0.3	0.3	0.3	0.3	0.3	0.3	0.3	0.3	0.3	0.3	0.3	0.3	0.3	0.3	0.3	0.3	0.3	0.3	0.3	0.3
	2	2.13	2.1	1.41	2.23	1.9	1.16	1.21	1.27	1.5	2.11091	2.52742	2.01722	2.24749	2.22426	2.21383	2.02287	2.74389	2.20699	3.17752	3.45608	1.99542	2.39124	1.41144	2.4635	2.88502	1.50746	1.99186	0.3	0.3	0.3	0.3	0.3	0.3
	4	1.1	1.21	1.1	1.23	1.2	1.28				2.44	2.46	2.18	2.37017	2.26096	2.34673				3.39124	3.4635	2.99186	2.96445	3.36551	3.36691				0.3	0.3	0.3	0.3	0.3	0.3
	6	1.13	1.5	0.3							1.8437	1.69282	1.88646							2.36335	2.86551	2.46445							0.3	0.3	0.3
	8	0.3	0.3	0.3							1.55459	1.45512	1.57252							2.23653	2.29534	2.26919							0.3	0.3	0.3
	10	0.3	0.3	0.3							1.22964	1.25765	1.26096							1.63698	1.32261	1.10178							0.3	0.3	0.3

## Sheet: Figure4
	Fig. 4a
	DPI	G1			G2			G3			Mock
	0dpi	0.5	0.5	0.5	0.5	0.5	0.5	0.5	0.5	0.5	0.5	0.5	0.5
	12dpi	5	5	6	6	6	5	6	6	5	0.5	0.5	0.5
	21dpi	6	5	5	6.5	6	6	8	8	9	0.5	0.5	0.5
	Fig. 4b
	DPI	G1			G2			G3			Mock
	0dpi	0.255	0.16	0.342	0.202	0.287	0.317	0.215	0.289	0.326	0.236	0.154	0.223
	12dpi	2.106	1.956	1.684	2.14	1.946	1.887	2.213	1.979	2.176	0.226	0.205	0.244
	21dpi	2.223	1.849	1.475	2.611	2.549	2.315	2.74	2.689	2.784	0.215	0.224	0.302

## Sheet: Figure5
	Fig. 5a transmisson
	DPI	G1			G2			G3
	0	0.8	0.8	0.8	0.8	0.8	0.8	0.8	0.8	0.8
	2	2.8	3.1	2.8	4.1	4.5	4.1	5.8	5.1	4.8
	4	2.1	2.5	2.5	4.8	3.8	4.5	4.1	4.1	4.5
	6	1.5	1.5	1.8	3.5	2.8	3.1	3.8	3.5	4.1
	8	0.8	1.1	0.8	1.5	1.1	1.1	2.1	2.5	1.8
	10	0.8	0.8	0.8	0.8	0.8	0.8	0.8	0.8	0.8
	DPC
	0	0.8	0.8	0.8	0.8	0.8	0.8	0.8	0.8	0.8
	1	0.8	0.8	0.8	0.8	0.8	0.8	0.8	0.8	0.8
	3	1.1	1.5	1.1	2.8	3.1	2.5	3.5	3.1	3.5
	5	0.8	1.1	1.1	3.5	3.8	3.1	3.8	4.1	3.8
	7	0.8	0.8	0.8	2.1	1.8	1.8	2.5	2.1	2.1
	9	0.8	0.8	0.8	1.1	0.8	0.8	1.5	1.1	0.8
	11	0.8	0.8	0.8	0.8	0.8	0.8	0.8	0.8	0.8
	Fig. 5b SN titer (contact)
	DPC	G1			G2			G3			Mock
	0	0.5	0.5	0.5	0.5	0.5	0.5	0.5	0.5	0.5	0.5	0.5	0.5
	12	0.5	0.5	0.5	4	4	3	5	4	6	0.5	0.5	0.5
	Fig. 5c ELISA (contact)
	DPC	G1			G2			G3			Mock
	0	0.215	0.341	0.264	0.231	0.322	0.342	0.216	0.302	0.239	0.236	0.154	0.223
	12	0.468	0.367	0.244	0.767	1.214	1.179	1.864	1.782	1.994	0.226	0.205	0.244

## Sheet: Figure6
	Fig. 6b GSEA score
	Juvenile	NES
	GO_DEFENSE_RESPONSE_TO_VIRUS	2.3647
	GO_NEGATIVE_REGULATION_OF_VIRAL_PROCESS	2.3436
	GO_NEGATIVE_REGULATION_OF_VIRAL_LIFE_CYCLE	2.34233
	GO_NEGATIVE_REGULATION_OF_VIRAL_GENOME_REPLICATION	2.31659
	GO_RESPONSE_TO_TYPE_I_INTERFERON	2.25612
	GO_RESPONSE_TO_VIRUS	2.2546
	GO_REGULATION_OF_VIRAL_GENOME_REPLICATION	2.22035
	GO_REGULATION_OF_VIRAL_LIFE_CYCLE	2.21895
	GO_NEGATIVE_REGULATION_OF_TYPE_I_INTERFERON_PRODUCTION	2.19424
	Juvenile	NES
	GO_DEFENSE_RESPONSE_TO_VIRUS	2.59795
	GO_RESPONSE_TO_VIRUS	2.48964
	GO_RESPONSE_TO_TYPE_I_INTERFERON	2.47637
	GO_NEGATIVE_REGULATION_OF_VIRAL_PROCESS	2.38137
	GO_TYPE_I_INTERFERON_PRODUCTION	2.38115
	GO_NEGATIVE_REGULATION_OF_VIRAL_LIFE_CYCLE	2.36596
	GO_NEGATIVE_REGULATION_OF_VIRAL_GENOME_REPLICATION	2.32094
	GO_INTERFERON_GAMMA_MEDIATED_SIGNALING_PATHWAY	2.30117
	GO_REGULATION_OF_VIRAL_LIFE_CYCLE	2.27087
	Fig. 6d GSEA score
		NES
	IFN-γ signaling pathway	2.26715
	Innate immune response	2.23637
	Innate immune response regulation	2.19806
	Defense response to other organism	2.19785
	αβ T cell activation	2.19047
	Protein peptidyl prolyl isomerization	-1.99292
	Epithelial tube branching involved in lung morphogenesis	-2.02765
	Morphogenesis of an epithelial fold	-2.04267
	Labyrynthine layer development	-2.05974
	Lunge epithelial development	-2.19312
	Fig. 6e GSVA score
		mean.control	mean.day2.young	mean.day2.middle	mean.day2.aged
	Acute inflammation	-0.145403	-0.324988	-0.0372931	0.385293
	Cytokine production	-0.146104	-0.044584	-0.00209207	0.315266
	Type I IFN response	-0.303338	0.175613	0.283234	0.270922
	IFN γ response	-0.296652	0.448508	0.0674914	0.5663
	GM-CSF production	-0.311495	0.291853	-0.0884744	0.647861
	MΦ differentiation	-0.0423088	0.342355	-0.0938354	0.501012
	MΦ migration	-0.0814814	0.276952	-0.190168	0.471076
	MΦ activation	-0.23399	-0.12548	0.126824	0.410877
	Lymphocyte activation	-0.176063	0.451954	0.0894003	0.280314
	NK cell chemotaxis	-0.101857	0.0773115	0.0027509	0.374071
	B cell proliferation	-0.0298564	-0.146801	-0.270326	0.515848
	Humoral immune response	-0.0209077	0.190531	-0.022175	0.329749
	T cell activation	-0.0928425	0.0844543	0.0365193	0.436187
	T cell cytotoxicity	-0.279231	0.108935	-0.0111091	0.340631
	CD4 T cell cytokine production	-0.168759	-0.0877971	0.0680668	0.513418
	TH1 immune response	-0.163791	0.158306	-0.0335161	0.400209
	TH17 immune response	-0.235241	0.475296	0.0755969	0.478019
	TH2 immune response	-0.361384	-0.122478	0.435011	0.482877
	Fig. 6g GSVA score
		mean.control	mean.day2.young	mean.day2.middle	mean.day2.aged	mean.day5.young	mean.day5.middle	mean.day5.aged
	Severe, Tissue	-0.276899	0.347059	-0.171325	0.531341	-0.186926	-0.405498	0.0546645
	Severe, PBMC	-0.284032	0.0050695	0.126249	0.273364	-0.128581	0.0297242	-0.0928073

## Sheet: Supple Figure1
	Fig. S1a (temperature_contact))
	DPC	G1			G2			G3
	0	0	0	0	0	0	0	0	0	0
	1	-0.1	0.1	0	0.2	0.2	-0.1	0.3	0.1	0.2
	3	0.1	0.2	-0.1	0.7	0.8	0.2	0.9	0.7	0.5
	5	0.3	0.1	0.1	0.9	0.7	0.8	1.2	1.1	0.9
	7	0.1	0	0.2	0.4	0.5	0.6	1	1	0.7
	9	-0.2	0	0	0	0.3	-0.1	0.5	0.3	0.4
	11	-0.1	-0.1	0.1	0.2	0.2	0	0.2	0.1	0.3
	Fig. S1b (body weight_contact)
	DPC	G1			G2			G3
	0	100	100	100	100	100	100	100	100	100
	1	101.1	99.1	102.1	101.1	97.3	101.8	100.6	99.1	101.2
	3	103.6	100.9	104.8	101.7	99.8	102.5	101.1	98.9	101.7
	5	104.6	102.1	106.4	103.6	101.3	103.1	100.8	99.7	101.4
	7	105.3	103.1	105.7	103.2	102.6	101.4	101	102.3	100.9
	9	106.6	102.9	104.8	103.9	102.3	101.8	101.3	103.1	100.5
	11	107	103	104.2	104.8	103.1	102.5	101.2	103.7	101.1

## Sheet: Supple Figure2
	Fig. S2a
	DPI	G1				G2				G3				Mock
	3	13	12	10	12	96	119	104	106	136	157	147	125	0	0	0	0
	5	7	5	7	6	66	67	70	62	62	70	68	72	0	0	0	0

## Sheet: Supple Figure4
	Fig. S4a
	DPI	G1			G2			G3			Control
	3	45	40	43	45	42	43	47	50	52	0	0	0

## Sheet: Supple Figure5
	Fig. S5b GSEA score
	Young adult 2pi	NES
	GO_DEFENSE_RESPONSE_TO_VIRUS	2.56325
	GO_RESPONSE_TO_VIRUS	2.52271
	GO_RESPONSE_TO_TYPE_I_INTERFERON	2.5132
	GO_NEGATIVE_REGULATION_OF_VIRAL_LIFE_CYCLE	2.50062
	GO_NEGATIVE_REGULATION_OF_VIRAL_PROCESS	2.45603
	GO_REGULATION_OF_VIRAL_LIFE_CYCLE	2.42633
	GO_NEGATIVE_REGULATION_OF_VIRAL_GENOME_REPLICATION	2.42425
	GO_REGULATION_OF_VIRAL_GENOME_REPLICATION	2.2906
	GO_INNATE_IMMUNE_RESPONSE	2.28217
	Fig. S5c GSEA score
	Juvenile 5pi	NES
	GO_NEGATIVE_REGULATION_OF_VIRAL_GENOME_REPLICATION	2.05968
	GO_RESPONSE_TO_TYPE_I_INTERFERON	2.00702
	GO_NEGATIVE_REGULATION_OF_VIRAL_LIFE_CYCLE	1.99813
	GO_DNA_DEPENDENT_DNA_REPLICATION	1.99795
	GO_AXONEME_ASSEMBLY	1.9973
	GO_INTRACILIARY_TRANSPORT	1.99433
	GO_MICROTUBULE_ORGANIZING_CENTER_ORGANIZATION	1.96661
	GO_CILIUM_MOVEMENT	1.93185
	GO_CENTROMERE_COMPLEX_ASSEMBLY	1.93132
	Young adult 5pi	NES
	GO_NEGATIVE_REGULATION_OF_VIRAL_LIFE_CYCLE	2.43034
	GO_OXIDATIVE_PHOSPHORYLATION	2.4299
	GO_MITOCHONDRIAL_TRANSLATION	2.42912
	GO_MITOCHONDRIAL_TRANSLATIONAL_TERMINATION	2.41112
	GO_DEFENSE_RESPONSE_TO_VIRUS	2.38067
	GO_NEGATIVE_REGULATION_OF_VIRAL_PROCESS	2.3756
	GO_ATP_SYNTHESIS_COUPLED_ELECTRON_TRANSPORT	2.35826
	GO_NEGATIVE_REGULATION_OF_VIRAL_GENOME_REPLICATION	2.34626
	GO_RESPIRATORY_ELECTRON_TRANSPORT_CHAIN	2.3245
	Aged 5pi	NES
	GO_RESPONSE_TO_TYPE_I_INTERFERON	2.10316
	GO_MITOCHONDRIAL_DEPOLARIZATION	2.01213
	GO_NEGATIVE_REGULATION_OF_VIRAL_GENOME_REPLICATION	1.9208
	GO_CELLULAR_RESPONSE_TO_VIRUS	1.90605
	GO_DEFENSE_RESPONSE_TO_VIRUS	1.89221
	GO_MITOCHONDRIAL_PROTEIN_PROCESSING	1.8289
	GO_POSITIVE_REGULATION_OF_INTERFERON_ALPHA_PRODUCTION	1.82245
	GO_HOMOLOGOUS_CHROMOSOME_SEGREGATION	1.79398
	GO_INTRACILIARY_TRANSPORT_INVOLVED_IN_CILIUM_ASSEMBLY	1.77877

## Sheet: Supple Figure7
	Fig. S7 GSEA score
	Juvenile Intersective	NES
	Regulation of symbiotic process	4.47649
	Regulation of viral life cycle	5.5825
	Viral genome replication	6.20118
	Negative regulation of viral process	6.7943
	Regulation of viral genome replication	6.91185
	Response to virus	7.00696
	Negative regulation of viral life cycle	7.3672
	Response to type i interferon	8.33385
	Defense response to virus	8.34183
	Negative regulation of viral genome replication	8.42421
	Juvenile 2pi only	NES
	Cytoplasmic PRR signaling pathway in response to virus	5.1578
	Positive regulation of interferon beta production	5.21648
	Cellular response to virus	5.23825
	Defense response to other organism	5.38921
	Response to biotic stimulus	5.4458
	Negative regulation of type i interferon production	5.91165
	Type i interferon production	6.11565
	Defense response	7.12603
	Defense response to virus	10.5486
	Response to virus	11.1768
	Juvenile 5pi only	NES
	Protein activation cascade	2.5598
	Outer dynein arm assembly	2.89733
	Blood coagulation intrinsic pathway	2.94486
	Axoneme assembly	3.00788
	Cilium movement	3.02992
	Polyol transport	3.23359
	Antimicrobial humoral response	3.24102
	Axonemal dynein complex assembly	3.97779
	Myo inositol transport	4.11948
	Inner dynein arm assembly	5.04128
	Young adult Intersective	NES
	Innate immune response	10.9508
	Viral genome replication	11.1426
	Negative regulation of viral process	11.8499
	Regulation of viral genome replication	11.9895
	Negative regulation of viral life cycle	12.529
	Response to biotic stimulus	12.9562
	Negative regulation of viral genome replication	13.775
	Response to virus	15.4261
	Response to type i interferon	16.0821
	Defense response to virus	17.1238
	Young adult 2pi only	NES
	Response to type i interferon	4.11876
	Cytokine mediated signaling pathway	4.15498
	Response to cytokine	4.16314
	Positive regulation of interleukin 6 production	4.31885
	Defense response to other organism	4.99212
	Innate immune response	5.03806
	Defense response	5.24828
	Response to biotic stimulus	6.68443
	Defense response to virus	6.97665
	Response to virus	12.3125
	Young adult 5pi only	NES
	Purine deoxyribonucleotide catabolic process	2.15379
	Positive regulation of circadian sleep wake cycle sleep	2.15379
	Acetate ester transport	2.15379
	Positive regulation of response to dna damage stimulus	2.17702
	Xenobiotic transport across blood brain barrier	2.23273
	Purine deoxyribonucleoside triphosphate catabolic process	2.23273
	Negative regulation of ribosome biogenesis	2.23273
	Regulation of hormone levels	2.54049
	Positive regulation of peptide secretion	2.6514
	Hormone metabolic process	2.67904
	Aged Intersective	NES
	Regulation of viral genome replication	9.72825
	Immune effector process	9.75319
	Negative regulation of viral life cycle	10.2614
	Defense response to other organism	10.2852
	Response to type i interferon	11.4187
	Negative regulation of viral genome replication	11.496
	Defense response	11.7251
	Response to biotic stimulus	13.8769
	Defense response to virus	19.2634
	Response to virus	20.1015
	Aged 2pi only	NES
	Defense response	7.44363
	Immune effector process	7.53378
	Innate immune response	8.8268
	Interferon gamma mediated signaling pathway	8.98826
	Response to biotic stimulus	9.34553
	Response to interferon gamma	9.702
	Response to type i interferon	9.89189
	Defense response to other organism	10.1777
	Response to virus	11.17
	Defense response to virus	12.3857
	Aged 5pi only	NES
	Presynaptic dense core vesicle exocytosis	1.99958
	Negative regulation of vesicle fusion	1.99958
	Biological adhesion	2.01041
	Monoamine transport	2.06133
	Positive regulation of penile erection	2.07841
	Negative regulation of synaptic vesicle exocytosis	2.07841
	Catecholamine secretion	2.38847
	Extracellular matrix assembly	2.60975
	Positive regulation of amine transport	2.73597
	Synaptic membrane adhesion	3.00092
